# Supplementary material for: KAT2B Gene Polymorphisms Are Associated with Body Measure Traits in Four Chinese Cattle Breeds
Source: Animals (Basel). 2022 Aug 1;12(15):1954. doi: 10.3390/ani12151954 (PMC9367347; doi:10.3390/ani12151954)
Supplement: Supplementary file 1 [file animals-12-01954-s001.zip]

Archive with 1 entries (1 files):
- animals-1769095-supplementary.pdf
